# Supplementary material for: A Comparison of Techniques for Collecting Skin Microbiome Samples: Swabbing Versus Tape-Stripping
Source: Front Microbiol. 2018 Oct 2;9:2362. doi: 10.3389/fmicb.2018.02362 (PMC6176111; doi:10.3389/fmicb.2018.02362)
Supplement: Supplementary file 1 [file Table_1.XLSX]

## Sheet: Suppl. Table 1
Supplementary Table 1. Species-specific primer sets.
Bacterial species	Sequences (5' to 3')*	Target gene	Product size (bp)	Reference
Obligate aerobe/Facultative anaerobe
Staphylococcus aureus	F: GCGATTGATGGTGATACGGTT	nuc	279	(Brakstad et al., 1992)
	R: AGCCAAGCCTTGACGAACTAAAGC
Staphylococcus epidermidis	F: CAGTTAATCGGTATGAGAGC	recN	219	(Iorio et al., 2011)
	R: CTGTAGAGTGACAGTTTGGT
Streptococcus pyogenes	F: AAAGACCGCCTTAACCACCT	Spy1258	407	(Liu et al., 2005)
	R: TGGCAAGGTAAACTTCTAAAGCA
Streptococcus pneumoniae	F: CAAGTCGTTCCAAGGTAACAAGTCT	cpsA	301	(Suzuki et al., 2005)
	R: CTAAACCAACTCGACCACCTCTTT
Streptococcus agalactiae	F: TTTCACCAGCTGTATTAGAAGTA	cfb	153	(Ke et al., 2000)
	R: GTTCCCTGAACATTATCTTTGAT
Streptococcus dysgalactiae	F: GGCTCAACCACTNTACGCTT	16S or 23S	401	(Riffon et al., 2001)
	R: ATCTCTAGACCGGTCAGGA
Enterococcus spp.	F: CCCATCAGARGGGGATAACACTT	16S	115	(Matsuda et al., 2007)||
	R: ACCGCGGGTCCATCCATC
Enterobacteriaceae	F: TGCCGTAACTTCGGGAGAAGGCA	23S rDNA	428	(Matsuda et al., 2007)||
	R: TCAAGGMYCARTGTTCAGTGTC
Pseudomonas spp.	F: CAAAACTACTGAGCTAGAGTACG	16S	215	(Matsuda et al., 2007)
	R: TAAGATCTCAAGGATCCCAACGGCT
Vibrio spp. (Multiplex)	F: GASTTTGTTTGGCGYGARCAAGGTT	toxR		(Bauer and Rorvik, 2007)
V. parahaemolyticus	R1: GGTTCAACGATTGCGTCAGAAG		297
V. cholerae	R2: GGTTAGCAACGATGCGTAAG		640
V. vulnificus	R3: AACGGAACTTAGACTCCGAC		435
Acinetobacter spp.	F: CCTGAATCTTCTGGTAAAAC	recA	425	(Chiang et al., 2011)
	R: GTTTCTGGGCTGCCAAACATTAC
Bacillus cereus, etc.†	F: ATCGCCTCGTTGGATGACGA	motB	575	(Oliwa-Stasiak et al., 2010)
	R: CTGCATATCCTACCGCAGCTA
Bacillus subtilis, etc.‡	F: AAGTCGAGCGGACAGATGG	16S	595	(Wattiau et al., 2001)
	R: CCAGTTTCCAATGACCCTCCCC
Corynebacterium spp.§	F: ATACGGGCATAACTWGAGTGCTG	16S	905	(Hou et al., 1997)||
	R: AAGGAGGTGATCCANCCRCA
Moraxella catarrhalis	F: GTCGCACGCCAACACTTGCT	NadR	197	(Post et al., 1996)
	R: ATTGTCGTATGAGCGGTAAT
Micrococcus spp.	F: TAAAGAGCTCGTAGGCGGT	16S	453	(Bhagchandan et al., 2016)||
	R: CGTATCTCTACGGCGAWCGRG
Obligate anaerobe
Propionibacterium acnes	F: GCGTGAGTGACGGTAATGGGTA	16S	131	(Eishi et al., 2002)
	R: TTCCGACGCGATCAACCA
Clostridium difficile	F: TTGAGCGATTTACTTCGGTAAAGA	16S	157	(Rinttila et al., 2004)
	R: CCATCCTGTACTGGCTCACCT
Clostridium perfringens, C. botulinum	F: ATGCAAGTCGAGCGAKG	16S	120	(Rinttila et al., 2004)
	R: TATGCGGTATTAATCTYCCTTT
Bacteroides spp., Prevotella spp., Porphyromonas spp.	F: GGTGTCGGCTTAAGTGCCAT	16S	140	(Rinttila et al., 2004)
	R: CGGAYGTAAGGGCCGTGC
Fusobacterium spp.	F: CWAACGCGATAAGTAATC	16S	273	(Rinttila et al., 2004)
	R: TGGTAACATACGAWAGGG
Lactobacillus spp.	F: AGCAGTAGGGAATCTTCCA	16S	341	(Rinttila et al., 2004)
	R: CACCGCTACACATGGAG
Veillonella spp.	F: AYCAACCTGCCCTTCAGA	16S	343	(Rinttila et al., 2004)
	R: CGTCCCGATTAACAGAGCTT
Peptostreptococcus anaerobius	F: GTAGTTAGCCTCCGAAA	16S	780	(Song et al., 2003)
	R: ACGGGCGGTGTGTAC
Bifidobacterium spp.	F: CTCCTGGAAACGGGTGG	16S	549	(Matsuki et al., 2004)
	R: GGTGTTCTTCCCGATATCTACA
*F, forward strand; R, reverse strand.
In sequences: R = A/G, Y = C/T, S = G/C, W = A/T, K = G/T, M = A/C, N = any base.
†B. anthracis, B. thuringiensis, B. mycoides.
‡B. licheniformis, B. amyloliquefaciens, B. pumilus, B. atrophaeus.
§Except C. pseudodiphtheriticum, C. striatum.
||Modified from the original reference.

## Sheet: Reference
References
Authors (Year)	Title	Journal
Bauer, A., and Rorvik, L.M. (2007)	A novel multiplex PCR for the identification of Vibrio parahaemolyticus, Vibrio cholerae and Vibrio vulnificus	Lett Appl Microbiol 45(4), 371-375
Bhagchandani, S.P., Kubade, S., Nikhare, P.P., Manke, S., Chandak, N.H., Kabra, D., Baheti, N.N., Agrawal, V.S., Sarda, P., Mahajan, P., Ganjre, A., Purohit, H.J., Singh, L., Taori, G.M., Daginawala, H.F., Kashyap, R.S. (2016)	Nested PCR Assay for Eight Pathogens: A Rapid Tool for Diagnosis of Bacterial Meningitis	Mol Diagn Ther 20(1), 45-54
Brakstad, O.G., Aasbakk, K., and Maeland, J.A. (1992)	Detection of Staphylococcus aureus by polymerase chain reaction amplification of the nuc gene	J Clin Microbiol 30(7), 1654-1660
Chiang, M.C., Kuo, S.C., Chen, Y.C., Lee, Y.T., Chen, T.L., and Fung, C.P. (2011)	Polymerase chain reaction assay for the detection of Acinetobacter baumannii in endotracheal aspirates from patients in the intensive care unit	J Microbiol Immunol Infect 44(2), 106-110
Eishi, Y., Suga, M., Ishige, I., Kobayashi, D., Yamada, T., Takemura, T., et al. (2002)	Quantitative analysis of mycobacterial and propionibacterial DNA in lymph nodes of Japanese and European patients with sarcoidosis	J Clin Microbiol 40(1), 198-204
Hou, X.G., Kawamura, Y., Sultana, F., Hirose, K., Miyake, M., Otsuka, Y., et al. (1997)	Genetic identification of members of the genus Corynebacterium at genus and species levels with 16S rDNA-targeted probes	Microbiol Immunol 41(6), 453-460
Iorio, N.L., Azevedo, M.B., Frazao, V.H., Barcellos, A.G., Barros, E.M., Pereira, E.M., et al. (2011)	Methicillin-resistant Staphylococcus epidermidis carrying biofilm formation genes: detection of clinical isolates by multiplex PCR	Int Microbiol 14(1), 13-17
Ke, D., Menard, C., Picard, F.J., Boissinot, M., Ouellette, M., Roy, P.H., et al. (2000)	Development of conventional and real-time PCR assays for the rapid detection of group B streptococci	Clin Chem 46(3), 324-331
Liu, D., Hollingshead, S., Swiatlo, E., Lawrence, M.L., and Austin, F.W. (2005)	Rapid identification of Streptococcus pyogenes with PCR primers from a putative transcriptional regulator gene	Res Microbiol 156(4), 564-567
Matsuda, K., Tsuji, H., Asahara, T., Kado, Y., and Nomoto, K. (2007)	Sensitive quantitative detection of commensal bacteria by rRNA-targeted reverse transcription-PCR	Appl Environ Microbiol 73(1), 32-39
Matsuki, T., Watanabe, K., Fujimoto, J., Kado, Y., Takada, T., Matsumoto, K., et al. (2004)	Quantitative PCR with 16S rRNA-gene-targeted species-specific primers for analysis of human intestinal bifidobacteria	Appl Environ Microbiol 70(1), 167-173
Oliwa-Stasiak, K., Molnar, C.I., Arshak, K., Bartoszcze, M., and Adley, C.C. (2010)	Development of a PCR assay for identification of the Bacillus cereus group species	J Appl Microbiol 108(1), 266-273
Post, J.C., White, G.J., Aul, J.J., Zavoral, T., Wadowsky, R.M., Zhang, Y., et al. (1996)	Development and Validation of a Multiplex PCR-Based Assay for the Upper Respiratory Tract Bacterial Pathogens Haemophilus influenzae, Streptococcus pneumoniae, and Moraxella catarrhalis	Mol Diagn 1(1), 29-39
Riffon, R., Sayasith, K., Khalil, H., Dubreuil, P., Drolet, M., and Lagace, J. (2001)	Development of a rapid and sensitive test for identification of major pathogens in bovine mastitis by PCR	J Clin Microbiol 39(7), 2584-2589
Rinttila, T., Kassinen, A., Malinen, E., Krogius, L., and Palva, A. (2004)	Development of an extensive set of 16S rDNA-targeted primers for quantification of pathogenic and indigenous bacteria in faecal samples by real-time PCR	J Appl Microbiol 97(6), 1166-1177
Song, Y., Liu, C., McTeague, M., Vu, A., Liu, J.Y., and Finegold, S.M. (2003)	Rapid identification of Gram-positive anaerobic coccal species originally classified in the genus Peptostreptococcus by multiplex PCR assays using genus- and species-specific primers	Microbiology 149(Pt 7), 1719-1727
Suzuki, N., Seki, M., Nakano, Y., Kiyoura, Y., Maeno, M., and Yamashita, Y. (2005)	Discrimination of Streptococcus pneumoniae from viridans group streptococci by genomic subtractive hybridization	J Clin Microbiol 43(9), 4528-4534
Wattiau, P., Renard, M.E., Ledent, P., Debois, V., Blackman, G., and Agathos, S.N. (2001)	A PCR test to identify bacillus subtilis and closely related species and its application to the monitoring of wastewater biotreatment	Appl Microbiol Biotechnol 56(5-6), 816-819
