# Supplementary material for: A Comparison of Techniques for Collecting Skin Microbiome Samples: Swabbing Versus Tape-Stripping
Source: Front Microbiol. 2018 Oct 2;9:2362. doi: 10.3389/fmicb.2018.02362 (PMC6176111; doi:10.3389/fmicb.2018.02362)
Supplement: Supplementary file 2 [file Table_2.XLSX]

## Sheet: Sheet1
Supplementary Table 2. Primers for 2nd PCR of next generation sequencing.
Direction	Name	Illumina flow cell binding sequence	Index sequence	1st PCR product binding sequence
Forward	F-1	AATGATACGGCGACCACCGAGATCTACAC	TATAGCCT	ACACTCTTTCCCTACACGACGC
Forward	F-2	AATGATACGGCGACCACCGAGATCTACAC	ATAGAGGC	ACACTCTTTCCCTACACGACGC
Forward	F-3	AATGATACGGCGACCACCGAGATCTACAC	CCTATCCT	ACACTCTTTCCCTACACGACGC
Forward	F-4	AATGATACGGCGACCACCGAGATCTACAC	GGCTCTGA	ACACTCTTTCCCTACACGACGC
Forward	F-5	AATGATACGGCGACCACCGAGATCTACAC	AGGCGAAG	ACACTCTTTCCCTACACGACGC
Forward	F-6	AATGATACGGCGACCACCGAGATCTACAC	TAATCTTA	ACACTCTTTCCCTACACGACGC
Forward	F-7	AATGATACGGCGACCACCGAGATCTACAC	CAGGACGT	ACACTCTTTCCCTACACGACGC
Forward	F-8	AATGATACGGCGACCACCGAGATCTACAC	GTACTGAC	ACACTCTTTCCCTACACGACGC
Reverse	R-1	CAAGCAGAAGACGGCATACGAGAT	CGAGTAAT	GTGACTGGAGTTCAGACGTGTG
Reverse	R-2	CAAGCAGAAGACGGCATACGAGAT	TCTCCGGA	GTGACTGGAGTTCAGACGTGTG
