# Supplementary material for: A Comparison of Techniques for Collecting Skin Microbiome Samples: Swabbing Versus Tape-Stripping
Source: Front Microbiol. 2018 Oct 2;9:2362. doi: 10.3389/fmicb.2018.02362 (PMC6176111; doi:10.3389/fmicb.2018.02362)
Supplement: Supplementary file 3 [file Table_3.XLSX]

## Sheet: Sheet1
Supplementary Table 3. Read numbers in each sequence processing.
Sample	# Raw reads	# Filtered reads	# Reads after chimera elimination	# Reads after global singleton elimination
Swab1	20734	17858	16722	16571
Swab2	19328	16492	15057	14934
Swab3	24150	20910	10095	9840
Swab4	23997	20500	18399	18201
Swab5	39181	33897	33059	32819
Swab6	16199	13564	12521	12366
Swab7	17391	14473	13835	13737
Tape1	23498	20183	19018	18851
Tape2	34952	30024	28772	28493
Tape3	24713	21410	11978	11685
Tape4	26936	23093	21445	21255
Tape5	31121	26871	26265	26057
Tape6	25576	22039	21096	20860
Tape7	25985	22261	20217	20071
